# Supplementary material for: Radiation Exposure Perturbs IL-17RA-Mediated Immunity Leading to Changes in Neutrophil Responses That Increase Susceptibility to Oropharyngeal Candidiasis
Source: J Fungi (Basel). 2022 May 10;8(5):495. doi: 10.3390/jof8050495 (PMC9144824; doi:10.3390/jof8050495)
Supplement: Supplementary file 1 [file jof-08-00495-s001.zip]

Archive with 1 entries (1 files):
- jof-1632674-supplementary.pdf
